# Supplementary material for: Microencapsulated Red Powders from Cornflower Extract—Spectral (FT-IR and FT-Raman) and Antioxidant Characteristics
Source: Molecules. 2022 May 11;27(10):3094. doi: 10.3390/molecules27103094 (PMC9147898; doi:10.3390/molecules27103094)
Supplement: Supplementary file 1 [file molecules-27-03094-s001.zip]

Archive with 1 entries (1 files):
- molecules-1689318-supplementary.pdf
